# Supplementary material for: The complete genome and methylome of Helicobacter pylori hpNEAfrica strain HP14039
Source: Gut Pathog. 2019 Feb 20;11:7. doi: 10.1186/s13099-019-0284-y (PMC6381644; doi:10.1186/s13099-019-0284-y)
Supplement: Supplementary file 2 — Additional file 2: Table S1. Strains used in this study to construct core genome phylogenetic tree. [file 13099_2019_284_MOESM2_ESM.xlsx]

## Sheet: Sheet1
Table S1. Strains used in this study to construct core genome phylogenetic tree
Strains	Accession Number
2018	NC_017381
26695	NC_000915
29CaP	NZ_CP012907
35A	NC_017360
51	NC_017382
52	NC_017354
83	NC_017375
Aklavik86	NC_019563
B38	NC_012973
B8	NC_014256
Cuz20	NC_017358
ELS37	NC_017063
F16	NC_017368
F30	NC_017365
F32	NC_017366
F57	NC_017367
G27	NC_011333
Gambia94/24	NC_017371
Hp238	NZ_CP010013
HPAG1	NC_008086
HUP-B14	NC_017733
India7	NC_017372
J99	NC_000921
Lithuania75	NC_017362
NY40	NZ_AP014523
OK113	NC_020508
OK310	NC_020509
P12	NC_011498
PeCan18	NC_017742
PeCan4	NC_014555
Puno120	NC_017378
Puno135	NC_017379
SouthAfrica20	NC_022130
SouthAfrica7	NC_017361
Sat464	NC_017359
Shi112	NC_017741
Shi169	NC_017740
Shi417	NC_017739
Shi470	NC_010698
SJM180	NC_014560
SNT49	NC_017376
UM032	NC_021215
UM037	NC_021217
UM066	NC_021218
v225d	NC_017355
ausabrJ05	NZ_CP011485
XZ274	NC_017926
HP01234	MVYL00000000
HP07036	MVXR00000000
HP08058	MVXP00000000
HP08061	MVXO00000000
HP08074	MVXL00000000
HP11049	MVXA00000000
HP13005	MVWF00000000
HP13050	MVVP00000000
HP13068	MVVJ00000000
HP15005	MVUR00000000
HP98490	MVTH00000000
HP99255	MVTE00000000
